# Supplementary material for: Research on cooperative advertising strategies for dual channel supply chain of fresh agricultural products considering carbon reduction efficiency under retailer leadership
Source: PLoS One. 2024 Jun 12;19(6):e0303525. doi: 10.1371/journal.pone.0303525 (PMC11168648; doi:10.1371/journal.pone.0303525)
Supplement: S1 File — (ZIP) [file pone.0303525.s001.zip]

Archive with 23 entries (22 files):
- supporting information files/
- supporting information files/Fig_13_Data.xlsx
- __MACOSX/supporting information files/._Fig_13_Data.xlsx
- supporting information files/Fig_7_Data.xlsx
- __MACOSX/supporting information files/._Fig_7_Data.xlsx
- supporting information files/Fig_3_ Data.xlsx
- __MACOSX/supporting information files/._Fig_3_ Data.xlsx
- supporting information files/Fig_12_Data.xlsx
- __MACOSX/supporting information files/._Fig_12_Data.xlsx
- supporting information files/Fig_6_Data.xlsx
- __MACOSX/supporting information files/._Fig_6_Data.xlsx
- supporting information files/Fig_5_Data.xlsx
- __MACOSX/supporting information files/._Fig_5_Data.xlsx
- supporting information files/Fig_11_Data.xlsx
- __MACOSX/supporting information files/._Fig_11_Data.xlsx
- supporting information files/Fig_8_Data.xlsx
- __MACOSX/supporting information files/._Fig_8_Data.xlsx
- supporting information files/Fig_4_Data.xlsx
- __MACOSX/supporting information files/._Fig_4_Data.xlsx
- supporting information files/Fig_10_Data.xlsx
- __MACOSX/supporting information files/._Fig_10_Data.xlsx
- supporting information files/Fig_9_Data.xlsx
- __MACOSX/supporting information files/._Fig_9_Data.xlsx
