# Supplementary material for: Research on cooperative advertising strategies for dual channel supply chain of fresh agricultural products considering carbon reduction efficiency under retailer leadership
Source: PLoS One. 2024 Jun 12;19(6):e0303525. doi: 10.1371/journal.pone.0303525 (PMC11168648; doi:10.1371/journal.pone.0303525)
Supplement: S1 File — (ZIP) [file pone.0303525.s001.zip › supporting information files/Fig_13_Data.xlsx]

## Sheet: Sheet1
Fig_13_Data
NO.
1	815.837	385.666	1201.5	0
2	815.356	385.685	1201.04	0.01
3	814.875	385.705	1200.58	0.02
4	814.394	385.724	1200.12	0.03
5	813.913	385.743	1199.66	0.04
6	813.431	385.762	1199.19	0.05
7	812.95	385.781	1198.73	0.06
8	812.468	385.8	1198.27	0.07
9	811.987	385.819	1197.81	0.08
10	811.505	385.839	1197.34	0.09
11	811.023	385.858	1196.88	0.1
12	810.541	385.877	1196.42	0.11
13	810.059	385.896	1195.96	0.12
14	809.577	385.915	1195.49	0.13
15	809.095	385.935	1195.03	0.14
16	808.613	385.954	1194.57	0.15
17	808.13	385.973	1194.1	0.16
18	807.648	385.992	1193.64	0.17
19	807.165	386.012	1193.18	0.18
20	806.683	386.031	1192.71	0.19
21	806.2	386.05	1192.25	0.2
22	805.717	386.069	1191.79	0.21
23	805.234	386.089	1191.32	0.22
24	804.751	386.108	1190.86	0.23
25	804.268	386.127	1190.4	0.24
26	803.785	386.146	1189.93	0.25
27	803.302	386.166	1189.47	0.26
28	802.819	386.185	1189	0.27
29	802.335	386.204	1188.54	0.28
30	801.852	386.224	1188.08	0.29
31	801.368	386.243	1187.61	0.3
32	800.884	386.262	1187.15	0.31
33	800.401	386.281	1186.68	0.32
34	799.917	386.301	1186.22	0.33
35	799.433	386.32	1185.75	0.34
36	798.949	386.339	1185.29	0.35
37	798.465	386.359	1184.82	0.36
38	797.981	386.378	1184.36	0.37
39	797.496	386.398	1183.89	0.38
40	797.012	386.417	1183.43	0.39
41	796.528	386.436	1182.96	0.4
42	796.043	386.456	1182.5	0.41
43	795.558	386.475	1182.03	0.42
44	795.074	386.494	1181.57	0.43
45	794.589	386.514	1181.1	0.44
46	794.104	386.533	1180.64	0.45
47	793.619	386.553	1180.17	0.46
48	793.134	386.572	1179.71	0.47
49	792.649	386.591	1179.24	0.48
50	792.163	386.611	1178.77	0.49
51	791.678	386.63	1178.31	0.5
52	791.193	386.65	1177.84	0.51
53	790.707	386.669	1177.38	0.52
54	790.222	386.689	1176.91	0.53
55	789.736	386.708	1176.44	0.54
56	789.25	386.728	1175.98	0.55
57	788.764	386.747	1175.51	0.56
58	788.278	386.767	1175.04	0.57
59	787.792	386.786	1174.58	0.58
60	787.306	386.806	1174.11	0.59
61	786.82	386.825	1173.64	0.6
62	786.334	386.845	1173.18	0.61
63	785.847	386.864	1172.71	0.62
64	785.361	386.884	1172.24	0.63
65	784.874	386.903	1171.78	0.64
66	784.388	386.923	1171.31	0.65
67	783.901	386.942	1170.84	0.66
68	783.414	386.962	1170.38	0.67
69	782.927	386.981	1169.91	0.68
70	782.44	387.001	1169.44	0.69
71	781.953	387.02	1168.97	0.7
72	781.466	387.04	1168.51	0.71
73	780.979	387.059	1168.04	0.72
74	780.491	387.079	1167.57	0.73
75	780.004	387.099	1167.1	0.74
76	779.516	387.118	1166.63	0.75
77	779.029	387.138	1166.17	0.76
78	778.541	387.157	1165.7	0.77
79	778.053	387.177	1165.23	0.78
80	777.565	387.197	1164.76	0.79
81	777.077	387.216	1164.29	0.8
82	776.589	387.236	1163.83	0.81
83	776.101	387.256	1163.36	0.82
84	775.613	387.275	1162.89	0.83
85	775.125	387.295	1162.42	0.84
86	774.636	387.314	1161.95	0.85
87	774.148	387.334	1161.48	0.86
88	773.659	387.354	1161.01	0.87
89	773.171	387.373	1160.54	0.88
90	772.682	387.393	1160.08	0.89
91	772.193	387.413	1159.61	0.9
92	771.704	387.433	1159.14	0.91
93	771.215	387.452	1158.67	0.92
94	770.726	387.472	1158.2	0.93
95	770.237	387.492	1157.73	0.94
96	769.748	387.511	1157.26	0.95
97	769.258	387.531	1156.79	0.96
98	768.769	387.551	1156.32	0.97
99	768.279	387.571	1155.85	0.98
100	767.79	387.59	1155.38	0.99
101	767.3	387.61	1154.91	1
