# Supplementary material for: Research on cooperative advertising strategies for dual channel supply chain of fresh agricultural products considering carbon reduction efficiency under retailer leadership
Source: PLoS One. 2024 Jun 12;19(6):e0303525. doi: 10.1371/journal.pone.0303525 (PMC11168648; doi:10.1371/journal.pone.0303525)
Supplement: S1 File — (ZIP) [file pone.0303525.s001.zip › supporting information files/Fig_7_Data.xlsx]

## Sheet: Sheet1
Fig_7_Data
	0	0.05	0.1	0.15	0.2	0.25	0.3	0.35	0.4	0.45	0.5	0.55	0.6	0.65	0.7	0.75	0.8	0.85	0.9	0.95
0	1190.09	1188.66	1187.22	1185.77	1184.32	1182.87	1181.4	1179.94	1178.46	1176.98	1175.5	1174.01	1172.51	1171.01	1169.51	1167.99	1166.47	1164.95	1163.42	1161.88
0.05	1187.79	1186.36	1184.92	1183.47	1182.02	1180.57	1179.1	1177.64	1176.16	1174.68	1173.2	1171.71	1170.21	1168.71	1167.2	1165.69	1164.17	1162.65	1161.12	1159.58
0.1	1185.44	1184	1182.57	1181.12	1179.67	1178.21	1176.75	1175.28	1173.81	1172.33	1170.85	1169.35	1167.86	1166.36	1164.85	1163.34	1161.82	1160.29	1158.77	1157.23
0.15	1183.03	1181.6	1180.16	1178.71	1177.26	1175.81	1174.34	1172.88	1171.4	1169.92	1168.44	1166.95	1165.45	1163.95	1162.44	1160.93	1159.41	1157.89	1156.36	1154.82
0.2	1180.57	1179.14	1177.7	1176.25	1174.8	1173.35	1171.88	1170.42	1168.94	1167.46	1165.98	1164.49	1162.99	1161.49	1159.98	1158.47	1156.95	1155.43	1153.9	1152.36
0.25	1178.06	1176.63	1175.19	1173.74	1172.29	1170.84	1169.37	1167.91	1166.43	1164.95	1163.47	1161.98	1160.48	1158.98	1157.47	1155.96	1154.44	1152.92	1151.39	1149.85
0.3	1175.5	1174.06	1172.62	1171.18	1169.73	1168.27	1166.81	1165.34	1163.87	1162.39	1160.9	1159.41	1157.92	1156.42	1154.91	1153.4	1151.88	1150.35	1148.83	1147.29
0.35	1172.88	1171.45	1170.01	1168.56	1167.11	1165.66	1164.19	1162.73	1161.25	1159.77	1158.29	1156.8	1155.3	1153.8	1152.29	1150.78	1149.26	1147.74	1146.21	1144.67
0.4	1170.21	1168.78	1167.34	1165.89	1164.44	1162.99	1161.53	1160.06	1158.58	1157.1	1155.62	1154.13	1152.63	1151.13	1149.62	1148.11	1146.59	1145.07	1143.54	1142
0.45	1167.49	1166.06	1164.62	1163.17	1161.72	1160.27	1158.8	1157.34	1155.86	1154.38	1152.9	1151.41	1149.91	1148.41	1146.9	1145.39	1143.87	1142.35	1140.82	1139.28
0.5	1164.72	1163.28	1161.85	1160.4	1158.95	1157.49	1156.03	1154.56	1153.09	1151.61	1150.12	1148.63	1147.14	1145.64	1144.13	1142.62	1141.1	1139.57	1138.05	1136.51
0.55	1161.89	1160.46	1159.02	1157.57	1156.12	1154.67	1153.2	1151.74	1150.26	1148.78	1147.3	1145.81	1144.31	1142.81	1141.3	1139.79	1138.27	1136.75	1135.22	1133.68
0.6	1159.01	1157.58	1156.14	1154.69	1153.24	1151.79	1150.33	1148.86	1147.38	1145.9	1144.42	1142.93	1141.43	1139.93	1138.42	1136.91	1135.39	1133.87	1132.34	1130.8
0.65	1156.08	1154.65	1153.21	1151.76	1150.31	1148.86	1147.39	1145.93	1144.45	1142.97	1141.49	1140	1138.5	1137	1135.49	1133.98	1132.46	1130.94	1129.41	1127.87
0.7	1153.1	1151.66	1150.22	1148.78	1147.33	1145.87	1144.41	1142.94	1141.47	1139.99	1138.51	1137.01	1135.52	1134.02	1132.51	1131	1129.48	1127.95	1126.42	1124.89
0.75	1150.06	1148.63	1147.19	1145.74	1144.29	1142.84	1141.37	1139.91	1138.43	1136.95	1135.47	1133.98	1132.48	1130.98	1129.47	1127.96	1126.44	1124.92	1123.39	1121.85
0.8	1146.97	1145.54	1144.1	1142.65	1141.2	1139.75	1138.29	1136.82	1135.34	1133.86	1132.38	1130.89	1129.39	1127.89	1126.38	1124.87	1123.35	1121.83	1120.3	1118.76
0.85	1143.83	1142.4	1140.96	1139.51	1138.06	1136.61	1135.14	1133.68	1132.2	1130.72	1129.24	1127.75	1126.25	1124.75	1123.24	1121.73	1120.21	1118.69	1117.16	1115.62
0.9	1140.64	1139.2	1137.77	1136.32	1134.87	1133.41	1131.95	1130.48	1129.01	1127.53	1126.05	1124.55	1123.06	1121.56	1120.05	1118.54	1117.02	1115.49	1113.96	1112.43
0.95	1137.39	1135.96	1134.52	1133.07	1131.62	1130.17	1128.7	1127.24	1125.76	1124.28	1122.8	1121.31	1119.81	1118.31	1116.8	1115.29	1113.77	1112.25	1110.72	1109.18
