# Supplementary material for: Research on cooperative advertising strategies for dual channel supply chain of fresh agricultural products considering carbon reduction efficiency under retailer leadership
Source: PLoS One. 2024 Jun 12;19(6):e0303525. doi: 10.1371/journal.pone.0303525 (PMC11168648; doi:10.1371/journal.pone.0303525)
Supplement: S1 File — (ZIP) [file pone.0303525.s001.zip › supporting information files/Fig_3_ Data.xlsx]

## Sheet: Sheet1
Fig_3_Data
NO.
1	734.312	399.781	1134.09	0
2	734.441	399.366	1133.81	0.01
3	734.568	398.953	1133.52	0.02
4	734.692	398.542	1133.23	0.03
5	734.814	398.132	1132.95	0.04
6	734.934	397.725	1132.66	0.05
7	735.052	397.32	1132.37	0.06
8	735.167	396.917	1132.08	0.07
9	735.28	396.516	1131.8	0.08
10	735.391	396.117	1131.51	0.09
11	735.5	395.72	1131.22	0.1
12	735.606	395.325	1130.93	0.11
13	735.711	394.932	1130.64	0.12
14	735.812	394.541	1130.35	0.13
15	735.912	394.152	1130.06	0.14
16	736.009	393.765	1129.77	0.15
17	736.105	393.38	1129.48	0.16
18	736.197	392.998	1129.19	0.17
19	736.288	392.617	1128.9	0.18
20	736.376	392.238	1128.61	0.19
21	736.462	391.861	1128.32	0.2
22	736.546	391.487	1128.03	0.21
23	736.628	391.114	1127.74	0.22
24	736.707	390.743	1127.45	0.23
25	736.784	390.374	1127.16	0.24
26	736.859	390.008	1126.87	0.25
27	736.932	389.643	1126.58	0.26
28	737.002	389.281	1126.28	0.27
29	737.071	388.92	1125.99	0.28
30	737.136	388.562	1125.7	0.29
31	737.2	388.205	1125.4	0.3
32	737.261	387.851	1125.11	0.31
33	737.321	387.498	1124.82	0.32
34	737.377	387.148	1124.52	0.33
35	737.432	386.799	1124.23	0.34
36	737.484	386.453	1123.94	0.35
37	737.534	386.108	1123.64	0.36
38	737.582	385.766	1123.35	0.37
39	737.628	385.426	1123.05	0.38
40	737.671	385.088	1122.76	0.39
41	737.712	384.751	1122.46	0.4
42	737.751	384.417	1122.17	0.41
43	737.788	384.085	1121.87	0.42
44	737.822	383.755	1121.58	0.43
45	737.855	383.426	1121.28	0.44
46	737.884	383.1	1120.98	0.45
47	737.912	382.776	1120.69	0.46
48	737.937	382.454	1120.39	0.47
49	737.961	382.134	1120.09	0.48
50	737.981	381.816	1119.8	0.49
51	738	381.5	1119.5	0.5
52	738.016	381.186	1119.2	0.51
53	738.03	380.874	1118.9	0.52
54	738.042	380.564	1118.61	0.53
55	738.052	380.256	1118.31	0.54
56	738.059	379.95	1118.01	0.55
57	738.064	379.646	1117.71	0.56
58	738.067	379.345	1117.41	0.57
59	738.068	379.045	1117.11	0.58
60	738.066	378.747	1116.81	0.59
61	738.062	378.451	1116.51	0.6
62	738.056	378.158	1116.21	0.61
63	738.048	377.866	1115.91	0.62
64	738.037	377.576	1115.61	0.63
65	738.024	377.288	1115.31	0.64
66	738.009	377.003	1115.01	0.65
67	737.992	376.719	1114.71	0.66
68	737.972	376.438	1114.41	0.67
69	737.951	376.158	1114.11	0.68
70	737.926	375.881	1113.81	0.69
71	737.9	375.605	1113.51	0.7
72	737.871	375.332	1113.2	0.71
73	737.841	375.06	1112.9	0.72
74	737.807	374.791	1112.6	0.73
75	737.772	374.523	1112.3	0.74
76	737.734	374.258	1111.99	0.75
77	737.694	373.994	1111.69	0.76
78	737.652	373.733	1111.39	0.77
79	737.608	373.474	1111.08	0.78
80	737.561	373.217	1110.78	0.79
81	737.513	372.961	1110.47	0.8
82	737.461	372.708	1110.17	0.81
83	737.408	372.457	1109.86	0.82
84	737.352	372.208	1109.56	0.83
85	737.294	371.96	1109.25	0.84
86	737.234	371.715	1108.95	0.85
87	737.172	371.472	1108.64	0.86
88	737.107	371.231	1108.34	0.87
89	737.04	370.992	1108.03	0.88
90	736.971	370.755	1107.73	0.89
91	736.9	370.52	1107.42	0.9
92	736.826	370.287	1107.11	0.91
93	736.75	370.056	1106.81	0.92
94	736.672	369.827	1106.5	0.93
95	736.592	369.6	1106.19	0.94
96	736.509	369.375	1105.88	0.95
97	736.424	369.152	1105.58	0.96
98	736.337	368.932	1105.27	0.97
99	736.248	368.713	1104.96	0.98
100	736.156	368.496	1104.65	0.99
101	736.062	368.281	1104.34	1
