# Supplementary material for: Research on cooperative advertising strategies for dual channel supply chain of fresh agricultural products considering carbon reduction efficiency under retailer leadership
Source: PLoS One. 2024 Jun 12;19(6):e0303525. doi: 10.1371/journal.pone.0303525 (PMC11168648; doi:10.1371/journal.pone.0303525)
Supplement: S1 File — (ZIP) [file pone.0303525.s001.zip › supporting information files/Fig_12_Data.xlsx]

## Sheet: Sheet1
Fig_12_Data
NO.
1	56.415	55.835	0
2	56.4183	55.8392	0.01
3	56.4215	55.8435	0.02
4	56.4248	55.8477	0.03
5	56.428	55.852	0.04
6	56.4312	55.8563	0.05
7	56.4345	55.8605	0.06
8	56.4378	55.8648	0.07
9	56.441	55.869	0.08
10	56.4442	55.8732	0.09
11	56.4475	55.8775	0.1
12	56.4507	55.8817	0.11
13	56.454	55.886	0.12
14	56.4573	55.8903	0.13
15	56.4605	55.8945	0.14
16	56.4637	55.8987	0.15
17	56.467	55.903	0.16
18	56.4703	55.9072	0.17
19	56.4735	55.9115	0.18
20	56.4768	55.9158	0.19
21	56.48	55.92	0.2
22	56.4832	55.9243	0.21
23	56.4865	55.9285	0.22
24	56.4898	55.9327	0.23
25	56.493	55.937	0.24
26	56.4963	55.9412	0.25
27	56.4995	55.9455	0.26
28	56.5027	55.9498	0.27
29	56.506	55.954	0.28
30	56.5093	55.9582	0.29
31	56.5125	55.9625	0.3
32	56.5157	55.9667	0.31
33	56.519	55.971	0.32
34	56.5222	55.9753	0.33
35	56.5255	55.9795	0.34
36	56.5288	55.9838	0.35
37	56.532	55.988	0.36
38	56.5352	55.9922	0.37
39	56.5385	55.9965	0.38
40	56.5418	56.0007	0.39
41	56.545	56.005	0.4
42	56.5483	56.0093	0.41
43	56.5515	56.0135	0.42
44	56.5547	56.0177	0.43
45	56.558	56.022	0.44
46	56.5613	56.0262	0.45
47	56.5645	56.0305	0.46
48	56.5677	56.0348	0.47
49	56.571	56.039	0.48
50	56.5742	56.0433	0.49
51	56.5775	56.0475	0.5
52	56.5808	56.0517	0.51
53	56.584	56.056	0.52
54	56.5872	56.0603	0.53
55	56.5905	56.0645	0.54
56	56.5938	56.0688	0.55
57	56.597	56.073	0.56
58	56.6003	56.0772	0.57
59	56.6035	56.0815	0.58
60	56.6067	56.0857	0.59
61	56.61	56.09	0.6
62	56.6133	56.0943	0.61
63	56.6165	56.0985	0.62
64	56.6198	56.1028	0.63
65	56.623	56.107	0.64
66	56.6262	56.1112	0.65
67	56.6295	56.1155	0.66
68	56.6328	56.1198	0.67
69	56.636	56.124	0.68
70	56.6392	56.1283	0.69
71	56.6425	56.1325	0.7
72	56.6457	56.1367	0.71
73	56.649	56.141	0.72
74	56.6523	56.1452	0.73
75	56.6555	56.1495	0.74
76	56.6587	56.1538	0.75
77	56.662	56.158	0.76
78	56.6653	56.1623	0.77
79	56.6685	56.1665	0.78
80	56.6718	56.1707	0.79
81	56.675	56.175	0.8
82	56.6782	56.1793	0.81
83	56.6815	56.1835	0.82
84	56.6848	56.1878	0.83
85	56.688	56.192	0.84
86	56.6912	56.1962	0.85
87	56.6945	56.2005	0.86
88	56.6977	56.2047	0.87
89	56.701	56.209	0.88
90	56.7043	56.2133	0.89
91	56.7075	56.2175	0.9
92	56.7107	56.2218	0.91
93	56.714	56.226	0.92
94	56.7172	56.2302	0.93
95	56.7205	56.2345	0.94
96	56.7238	56.2388	0.95
97	56.727	56.243	0.96
98	56.7302	56.2473	0.97
99	56.7335	56.2515	0.98
100	56.7368	56.2557	0.99
101	56.74	56.26	1
