# Supplementary material for: Research on cooperative advertising strategies for dual channel supply chain of fresh agricultural products considering carbon reduction efficiency under retailer leadership
Source: PLoS One. 2024 Jun 12;19(6):e0303525. doi: 10.1371/journal.pone.0303525 (PMC11168648; doi:10.1371/journal.pone.0303525)
Supplement: S1 File — (ZIP) [file pone.0303525.s001.zip › supporting information files/Fig_6_Data.xlsx]

## Sheet: Sheet1
Fig_6_Data
	0	0.05	0.1	0.15	0.2	0.25	0.3	0.35	0.4	0.45	0.5	0.55	0.6	0.65	0.7	0.75	0.8	0.85	0.9	0.95
0	424.281	422.225	420.22	418.265	416.361	414.508	412.705	410.953	409.251	407.6	406	404.45	402.951	401.503	400.105	398.758	397.461	396.215	395.02	393.875
0.05	421.892	419.837	417.831	415.877	413.973	412.119	410.316	408.564	406.863	405.212	403.611	402.062	400.562	399.114	397.716	396.369	395.072	393.827	392.631	391.487
0.1	419.626	417.57	415.565	413.61	411.706	409.853	408.05	406.298	404.596	402.945	401.345	399.795	398.296	396.848	395.45	394.103	392.806	391.56	390.365	389.22
0.15	417.483	415.427	413.421	411.467	409.562	407.709	405.906	404.154	402.452	400.802	399.201	397.652	396.152	394.704	393.306	391.959	390.663	389.417	388.221	387.077
0.2	415.461	413.405	411.4	409.445	407.541	405.688	403.885	402.133	400.431	398.78	397.18	395.63	394.131	392.683	391.285	389.938	388.641	387.395	386.2	385.055
0.25	413.562	411.507	409.501	407.547	405.642	403.789	401.986	400.234	398.533	396.882	395.281	393.732	392.233	390.784	389.386	388.039	386.743	385.497	384.301	383.157
0.3	411.786	409.73	407.725	405.77	403.866	402.013	400.21	398.458	396.756	395.105	393.505	391.955	390.456	389.008	387.61	386.263	384.966	383.72	382.525	381.38
0.35	410.132	408.077	406.071	404.117	402.212	400.359	398.556	396.804	395.103	393.452	391.851	390.302	388.803	387.354	385.956	384.609	383.312	382.067	380.871	379.727
0.4	408.601	406.545	404.54	402.585	400.681	398.828	397.025	395.273	393.571	391.92	390.32	388.77	387.271	385.823	384.425	383.078	381.781	380.535	379.34	378.195
0.45	407.192	405.137	403.131	401.177	399.272	397.419	395.616	393.864	392.163	390.512	388.911	387.362	385.863	384.414	383.016	381.669	380.373	379.127	377.931	376.787
0.5	405.906	403.85	401.845	399.89	397.986	396.133	394.33	392.578	390.876	389.225	387.625	386.075	384.576	383.128	381.73	380.383	379.086	377.84	376.645	375.5
0.55	404.742	402.687	400.681	398.727	396.822	394.969	393.166	391.414	389.712	388.062	386.461	384.912	383.412	381.964	380.566	379.219	377.923	376.677	375.481	374.337
0.6	403.701	401.645	399.64	397.685	395.781	393.928	392.125	390.373	388.671	387.02	385.42	383.87	382.371	380.923	379.525	378.178	376.881	375.635	374.44	373.295
0.65	402.783	400.727	398.721	396.767	394.863	393.009	391.206	389.454	387.752	386.102	384.501	382.952	381.452	380.004	378.606	377.259	375.962	374.717	373.521	372.377
0.7	401.986	399.93	397.925	395.97	394.066	392.213	390.41	388.658	386.956	385.305	383.705	382.155	380.656	379.208	377.81	376.463	375.166	373.92	372.725	371.58
0.75	401.312	399.257	397.251	395.297	393.392	391.539	389.736	387.984	386.283	384.632	383.031	381.482	379.983	378.534	377.136	375.789	374.493	373.247	372.051	370.907
0.8	400.761	398.705	396.7	394.745	392.841	390.988	389.185	387.433	385.731	384.08	382.48	380.93	379.431	377.983	376.585	375.238	373.941	372.695	371.5	370.355
0.85	400.332	398.277	396.271	394.317	392.413	390.559	388.756	387.004	385.303	383.652	382.051	380.502	379.002	377.554	376.156	374.809	373.512	372.267	371.071	369.927
0.9	400.026	397.97	395.965	394.01	392.106	390.253	388.45	386.698	384.996	383.345	381.745	380.195	378.696	377.248	375.85	374.503	373.206	371.96	370.765	369.62
0.95	399.842	397.787	395.781	393.827	391.923	390.069	388.266	386.514	384.812	383.162	381.561	380.012	378.512	377.064	375.666	374.319	373.022	371.777	370.581	369.437
