# Supplementary material for: Research on cooperative advertising strategies for dual channel supply chain of fresh agricultural products considering carbon reduction efficiency under retailer leadership
Source: PLoS One. 2024 Jun 12;19(6):e0303525. doi: 10.1371/journal.pone.0303525 (PMC11168648; doi:10.1371/journal.pone.0303525)
Supplement: S1 File — (ZIP) [file pone.0303525.s001.zip › supporting information files/Fig_5_Data.xlsx]

## Sheet: Sheet1
Fig_5_Data
	0	0.05	0.1	0.15	0.2	0.25	0.3	0.35	0.4	0.45	0.5	0.55	0.6	0.65	0.7	0.75	0.8	0.85	0.9	0.95
0	765.812	766.434	767	767.509	767.963	768.359	768.7	768.984	769.212	769.384	769.5	769.559	769.562	769.509	769.4	769.234	769.012	768.734	768.4	768.009
0.05	765.9	766.522	767.088	767.597	768.05	768.447	768.787	769.072	769.3	769.472	769.588	769.647	769.65	769.597	769.488	769.322	769.1	768.822	768.488	768.097
0.1	765.812	766.434	767	767.509	767.962	768.359	768.7	768.984	769.212	769.384	769.5	769.559	769.562	769.509	769.4	769.234	769.012	768.734	768.4	768.009
0.15	765.55	766.172	766.737	767.247	767.7	768.097	768.438	768.722	768.95	769.122	769.237	769.297	769.3	769.247	769.138	768.972	768.75	768.472	768.138	767.747
0.2	765.112	765.734	766.3	766.809	767.262	767.659	768	768.284	768.512	768.684	768.8	768.859	768.862	768.809	768.7	768.534	768.312	768.034	767.7	767.309
0.25	764.5	765.122	765.688	766.197	766.65	767.047	767.387	767.672	767.9	768.072	768.188	768.247	768.25	768.197	768.088	767.922	767.7	767.422	767.088	766.697
0.3	763.712	764.334	764.9	765.409	765.863	766.259	766.6	766.884	767.113	767.284	767.4	767.459	767.462	767.409	767.3	767.134	766.912	766.634	766.3	765.909
0.35	762.75	763.372	763.938	764.447	764.9	765.297	765.637	765.922	766.15	766.322	766.438	766.497	766.5	766.447	766.337	766.172	765.95	765.672	765.337	764.947
0.4	761.612	762.234	762.8	763.309	763.763	764.159	764.5	764.784	765.012	765.184	765.3	765.359	765.362	765.309	765.2	765.034	764.812	764.534	764.2	763.809
0.45	760.3	760.922	761.487	761.997	762.45	762.847	763.188	763.472	763.7	763.872	763.987	764.047	764.05	763.997	763.888	763.722	763.5	763.222	762.888	762.497
0.5	758.812	759.434	760	760.509	760.962	761.359	761.7	761.984	762.212	762.384	762.5	762.559	762.562	762.509	762.4	762.234	762.012	761.734	761.4	761.009
0.55	757.15	757.772	758.338	758.847	759.3	759.697	760.037	760.322	760.55	760.722	760.837	760.897	760.9	760.847	760.738	760.572	760.35	760.072	759.738	759.347
0.6	755.312	755.934	756.5	757.009	757.462	757.859	758.2	758.484	758.712	758.884	759	759.059	759.062	759.009	758.9	758.734	758.512	758.234	757.9	757.509
0.65	753.3	753.922	754.488	754.997	755.45	755.847	756.188	756.472	756.7	756.872	756.987	757.047	757.05	756.997	756.888	756.722	756.5	756.222	755.888	755.497
0.7	751.112	751.734	752.3	752.809	753.263	753.659	754	754.284	754.513	754.684	754.8	754.859	754.862	754.809	754.7	754.534	754.312	754.034	753.7	753.309
0.75	748.75	749.372	749.938	750.447	750.9	751.297	751.637	751.922	752.15	752.322	752.438	752.497	752.5	752.447	752.338	752.172	751.95	751.672	751.338	750.947
0.8	746.212	746.834	747.4	747.909	748.363	748.759	749.1	749.384	749.612	749.784	749.9	749.959	749.962	749.909	749.8	749.634	749.412	749.134	748.8	748.409
0.85	743.5	744.122	744.688	745.197	745.65	746.047	746.387	746.672	746.9	747.072	747.188	747.247	747.25	747.197	747.088	746.922	746.7	746.422	746.088	745.697
0.9	740.612	741.234	741.8	742.309	742.763	743.159	743.5	743.784	744.012	744.184	744.3	744.359	744.363	744.309	744.2	744.034	743.812	743.534	743.2	742.809
0.95	737.55	738.172	738.738	739.247	739.7	740.097	740.438	740.722	740.95	741.122	741.237	741.297	741.3	741.247	741.138	740.972	740.75	740.472	740.138	739.747
