# Supplementary material for: Research on cooperative advertising strategies for dual channel supply chain of fresh agricultural products considering carbon reduction efficiency under retailer leadership
Source: PLoS One. 2024 Jun 12;19(6):e0303525. doi: 10.1371/journal.pone.0303525 (PMC11168648; doi:10.1371/journal.pone.0303525)
Supplement: S1 File — (ZIP) [file pone.0303525.s001.zip › supporting information files/Fig_11_Data.xlsx]

## Sheet: Sheet1
Fig_11_Data
NO.
1	788.85	365.505	1154.36	0
2	788.395	365.54	1153.94	0.01
3	787.941	365.575	1153.52	0.02
4	787.486	365.61	1153.1	0.03
5	787.031	365.645	1152.68	0.04
6	786.576	365.68	1152.26	0.05
7	786.121	365.715	1151.84	0.06
8	785.666	365.75	1151.42	0.07
9	785.211	365.785	1151	0.08
10	784.755	365.82	1150.58	0.09
11	784.3	365.855	1150.15	0.1
12	783.844	365.89	1149.73	0.11
13	783.389	365.925	1149.31	0.12
14	782.933	365.96	1148.89	0.13
15	782.477	365.995	1148.47	0.14
16	782.021	366.03	1148.05	0.15
17	781.565	366.065	1147.63	0.16
18	781.109	366.1	1147.21	0.17
19	780.653	366.135	1146.79	0.18
20	780.196	366.17	1146.37	0.19
21	779.74	366.205	1145.94	0.2
22	779.283	366.24	1145.52	0.21
23	778.827	366.275	1145.1	0.22
24	778.37	366.31	1144.68	0.23
25	777.913	366.345	1144.26	0.24
26	777.456	366.38	1143.84	0.25
27	776.999	366.415	1143.41	0.26
28	776.542	366.45	1142.99	0.27
29	776.085	366.485	1142.57	0.28
30	775.627	366.52	1142.15	0.29
31	775.17	366.555	1141.72	0.3
32	774.712	366.59	1141.3	0.31
33	774.255	366.625	1140.88	0.32
34	773.797	366.66	1140.46	0.33
35	773.339	366.695	1140.03	0.34
36	772.881	366.73	1139.61	0.35
37	772.423	366.765	1139.19	0.36
38	771.965	366.8	1138.77	0.37
39	771.507	366.835	1138.34	0.38
40	771.048	366.87	1137.92	0.39
41	770.59	366.905	1137.49	0.4
42	770.131	366.94	1137.07	0.41
43	769.673	366.975	1136.65	0.42
44	769.214	367.01	1136.22	0.43
45	768.755	367.045	1135.8	0.44
46	768.296	367.08	1135.38	0.45
47	767.837	367.115	1134.95	0.46
48	767.378	367.15	1134.53	0.47
49	766.919	367.185	1134.1	0.48
50	766.459	367.22	1133.68	0.49
51	766	367.255	1133.26	0.5
52	765.54	367.29	1132.83	0.51
53	765.081	367.325	1132.41	0.52
54	764.621	367.36	1131.98	0.53
55	764.161	367.395	1131.56	0.54
56	763.701	367.43	1131.13	0.55
57	763.241	367.465	1130.71	0.56
58	762.781	367.5	1130.28	0.57
59	762.321	367.535	1129.86	0.58
60	761.86	367.57	1129.43	0.59
61	761.4	367.605	1129.01	0.6
62	760.939	367.64	1128.58	0.61
63	760.479	367.675	1128.15	0.62
64	760.018	367.71	1127.73	0.63
65	759.557	367.745	1127.3	0.64
66	759.096	367.78	1126.88	0.65
67	758.635	367.815	1126.45	0.66
68	758.174	367.85	1126.02	0.67
69	757.713	367.885	1125.6	0.68
70	757.251	367.92	1125.17	0.69
71	756.79	367.955	1124.74	0.7
72	756.328	367.99	1124.32	0.71
73	755.867	368.025	1123.89	0.72
74	755.405	368.06	1123.47	0.73
75	754.943	368.095	1123.04	0.74
76	754.481	368.13	1122.61	0.75
77	754.019	368.165	1122.18	0.76
78	753.557	368.2	1121.76	0.77
79	753.095	368.235	1121.33	0.78
80	752.632	368.27	1120.9	0.79
81	752.17	368.305	1120.47	0.8
82	751.707	368.34	1120.05	0.81
83	751.245	368.375	1119.62	0.82
84	750.782	368.41	1119.19	0.83
85	750.319	368.445	1118.76	0.84
86	749.856	368.48	1118.34	0.85
87	749.393	368.515	1117.91	0.86
88	748.93	368.55	1117.48	0.87
89	748.467	368.585	1117.05	0.88
90	748.003	368.62	1116.62	0.89
91	747.54	368.655	1116.19	0.9
92	747.076	368.69	1115.77	0.91
93	746.613	368.725	1115.34	0.92
94	746.149	368.76	1114.91	0.93
95	745.685	368.795	1114.48	0.94
96	745.221	368.83	1114.05	0.95
97	744.757	368.865	1113.62	0.96
98	744.293	368.9	1113.19	0.97
99	743.829	368.935	1112.76	0.98
100	743.364	368.97	1112.33	0.99
101	742.9	369.005	1111.9	1
