# Supplementary material for: Research on cooperative advertising strategies for dual channel supply chain of fresh agricultural products considering carbon reduction efficiency under retailer leadership
Source: PLoS One. 2024 Jun 12;19(6):e0303525. doi: 10.1371/journal.pone.0303525 (PMC11168648; doi:10.1371/journal.pone.0303525)
Supplement: S1 File — (ZIP) [file pone.0303525.s001.zip › supporting information files/Fig_8_Data.xlsx]

## Sheet: Sheet1
Fig_8_Data
NO.
1	54.945	52.405	0
2	54.9483	52.4093	0.01
3	54.9515	52.4135	0.02
4	54.9547	52.4177	0.03
5	54.958	52.422	0.04
6	54.9612	52.4263	0.05
7	54.9645	52.4305	0.06
8	54.9678	52.4348	0.07
9	54.971	52.439	0.08
10	54.9742	52.4432	0.09
11	54.9775	52.4475	0.1
12	54.9808	52.4517	0.11
13	54.984	52.456	0.12
14	54.9873	52.4603	0.13
15	54.9905	52.4645	0.14
16	54.9937	52.4688	0.15
17	54.997	52.473	0.16
18	55.0003	52.4772	0.17
19	55.0035	52.4815	0.18
20	55.0067	52.4858	0.19
21	55.01	52.49	0.2
22	55.0132	52.4943	0.21
23	55.0165	52.4985	0.22
24	55.0198	52.5027	0.23
25	55.023	52.507	0.24
26	55.0262	52.5112	0.25
27	55.0295	52.5155	0.26
28	55.0328	52.5198	0.27
29	55.036	52.524	0.28
30	55.0393	52.5282	0.29
31	55.0425	52.5325	0.3
32	55.0457	52.5367	0.31
33	55.049	52.541	0.32
34	55.0523	52.5453	0.33
35	55.0555	52.5495	0.34
36	55.0588	52.5538	0.35
37	55.062	52.558	0.36
38	55.0652	52.5622	0.37
39	55.0685	52.5665	0.38
40	55.0718	52.5707	0.39
41	55.075	52.575	0.4
42	55.0782	52.5793	0.41
43	55.0815	52.5835	0.42
44	55.0847	52.5877	0.43
45	55.088	52.592	0.44
46	55.0913	52.5962	0.45
47	55.0945	52.6005	0.46
48	55.0977	52.6048	0.47
49	55.101	52.609	0.48
50	55.1043	52.6133	0.49
51	55.1075	52.6175	0.5
52	55.1108	52.6217	0.51
53	55.114	52.626	0.52
54	55.1172	52.6302	0.53
55	55.1205	52.6345	0.54
56	55.1238	52.6388	0.55
57	55.127	52.643	0.56
58	55.1302	52.6472	0.57
59	55.1335	52.6515	0.58
60	55.1367	52.6557	0.59
61	55.14	52.66	0.6
62	55.1433	52.6643	0.61
63	55.1465	52.6685	0.62
64	55.1497	52.6728	0.63
65	55.153	52.677	0.64
66	55.1562	52.6812	0.65
67	55.1595	52.6855	0.66
68	55.1628	52.6897	0.67
69	55.166	52.694	0.68
70	55.1692	52.6983	0.69
71	55.1725	52.7025	0.7
72	55.1758	52.7067	0.71
73	55.179	52.711	0.72
74	55.1823	52.7152	0.73
75	55.1855	52.7195	0.74
76	55.1887	52.7238	0.75
77	55.192	52.728	0.76
78	55.1953	52.7323	0.77
79	55.1985	52.7365	0.78
80	55.2017	52.7407	0.79
81	55.205	52.745	0.8
82	55.2082	52.7493	0.81
83	55.2115	52.7535	0.82
84	55.2148	52.7578	0.83
85	55.218	52.762	0.84
86	55.2212	52.7662	0.85
87	55.2245	52.7705	0.86
88	55.2278	52.7747	0.87
89	55.231	52.779	0.88
90	55.2343	52.7833	0.89
91	55.2375	52.7875	0.9
92	55.2407	52.7918	0.91
93	55.244	52.796	0.92
94	55.2473	52.8002	0.93
95	55.2505	52.8045	0.94
96	55.2537	52.8088	0.95
97	55.257	52.813	0.96
98	55.2602	52.8173	0.97
99	55.2635	52.8215	0.98
100	55.2668	52.8257	0.99
101	55.27	52.83	1
