# Supplementary material for: Research on cooperative advertising strategies for dual channel supply chain of fresh agricultural products considering carbon reduction efficiency under retailer leadership
Source: PLoS One. 2024 Jun 12;19(6):e0303525. doi: 10.1371/journal.pone.0303525 (PMC11168648; doi:10.1371/journal.pone.0303525)
Supplement: S1 File — (ZIP) [file pone.0303525.s001.zip › supporting information files/Fig_4_Data.xlsx]

## Sheet: Sheet1
Fig_4 Data
NO.
1	745	381.5	1126.5	0
2	745.032	381.012	1126.04	0.01
3	745.056	380.53	1125.59	0.02
4	745.073	380.052	1125.13	0.03
5	745.084	379.579	1124.66	0.04
6	745.087	379.111	1124.2	0.05
7	745.084	378.648	1123.73	0.06
8	745.073	378.19	1123.26	0.07
9	745.056	377.737	1122.79	0.08
10	745.032	377.288	1122.32	0.09
11	745	376.845	1121.85	0.1
12	744.962	376.406	1121.37	0.11
13	744.916	375.973	1120.89	0.12
14	744.864	375.544	1120.41	0.13
15	744.804	375.12	1119.92	0.14
16	744.737	374.701	1119.44	0.15
17	744.664	374.287	1118.95	0.16
18	744.583	373.878	1118.46	0.17
19	744.496	373.474	1117.97	0.18
20	744.402	373.074	1117.48	0.19
21	744.3	372.68	1116.98	0.2
22	744.192	372.29	1116.48	0.21
23	744.076	371.906	1115.98	0.22
24	743.953	371.526	1115.48	0.23
25	743.824	371.151	1114.98	0.24
26	743.688	370.781	1114.47	0.25
27	743.544	370.416	1113.96	0.26
28	743.394	370.056	1113.45	0.27
29	743.236	369.701	1112.94	0.28
30	743.072	369.35	1112.42	0.29
31	742.9	369.005	1111.9	0.3
32	742.721	368.664	1111.39	0.31
33	742.536	368.329	1110.86	0.32
34	742.343	367.998	1110.34	0.33
35	742.144	367.672	1109.82	0.34
36	741.938	367.351	1109.29	0.35
37	741.724	367.035	1108.76	0.36
38	741.504	366.724	1108.23	0.37
39	741.276	366.418	1107.69	0.38
40	741.042	366.116	1107.16	0.39
41	740.8	365.82	1106.62	0.4
42	740.552	365.528	1106.08	0.41
43	740.296	365.242	1105.54	0.42
44	740.034	364.96	1104.99	0.43
45	739.764	364.683	1104.45	0.44
46	739.487	364.411	1103.9	0.45
47	739.204	364.144	1103.35	0.46
48	738.913	363.882	1102.8	0.47
49	738.616	363.625	1102.24	0.48
50	738.312	363.372	1101.68	0.49
51	738	363.125	1101.12	0.5
52	737.682	362.882	1100.56	0.51
53	737.356	362.645	1100	0.52
54	737.024	362.412	1099.44	0.53
55	736.684	362.184	1098.87	0.54
56	736.337	361.961	1098.3	0.55
57	735.984	361.743	1097.73	0.56
58	735.624	361.53	1097.15	0.57
59	735.256	361.322	1096.58	0.58
60	734.881	361.118	1096	0.59
61	734.5	360.92	1095.42	0.6
62	734.111	360.726	1094.84	0.61
63	733.716	360.538	1094.25	0.62
64	733.313	360.354	1093.67	0.63
65	732.904	360.175	1093.08	0.64
66	732.487	360.001	1092.49	0.65
67	732.064	359.832	1091.9	0.66
68	731.634	359.668	1091.3	0.67
69	731.196	359.509	1090.7	0.68
70	730.751	359.354	1090.11	0.69
71	730.3	359.205	1089.51	0.7
72	729.841	359.06	1088.9	0.71
73	729.376	358.921	1088.3	0.72
74	728.904	358.786	1087.69	0.73
75	728.424	358.656	1087.08	0.74
76	727.938	358.531	1086.47	0.75
77	727.444	358.411	1085.86	0.76
78	726.943	358.296	1085.24	0.77
79	726.436	358.186	1084.62	0.78
80	725.922	358.08	1084	0.79
81	725.4	357.98	1083.38	0.8
82	724.871	357.884	1082.76	0.81
83	724.336	357.794	1082.13	0.82
84	723.793	357.708	1081.5	0.83
85	723.244	357.627	1080.87	0.84
86	722.688	357.551	1080.24	0.85
87	722.124	357.48	1079.6	0.86
88	721.553	357.414	1078.97	0.87
89	720.976	357.353	1078.33	0.88
90	720.391	357.296	1077.69	0.89
91	719.8	357.245	1077.05	0.9
92	719.202	357.198	1076.4	0.91
93	718.596	357.157	1075.75	0.92
94	717.984	357.12	1075.1	0.93
95	717.364	357.088	1074.45	0.94
96	716.737	357.061	1073.8	0.95
97	716.104	357.039	1073.14	0.96
98	715.463	357.022	1072.49	0.97
99	714.816	357.01	1071.83	0.98
100	714.162	357.002	1071.16	0.99
101	713.5	357	1070.5	1
