# Supplementary material for: Research on cooperative advertising strategies for dual channel supply chain of fresh agricultural products considering carbon reduction efficiency under retailer leadership
Source: PLoS One. 2024 Jun 12;19(6):e0303525. doi: 10.1371/journal.pone.0303525 (PMC11168648; doi:10.1371/journal.pone.0303525)
Supplement: S1 File — (ZIP) [file pone.0303525.s001.zip › supporting information files/Fig_10_Data.xlsx]

## Sheet: Sheet1
Fig_10_Data
NO.
1	51.97	53.93	0
2	51.975	53.935	0.01
3	51.98	53.94	0.02
4	51.985	53.945	0.03
5	51.99	53.95	0.04
6	51.995	53.955	0.05
7	52	53.96	0.06
8	52.005	53.965	0.07
9	52.01	53.97	0.08
10	52.015	53.975	0.09
11	52.02	53.98	0.1
12	52.025	53.985	0.11
13	52.03	53.99	0.12
14	52.035	53.995	0.13
15	52.04	54	0.14
16	52.045	54.005	0.15
17	52.05	54.01	0.16
18	52.055	54.015	0.17
19	52.06	54.02	0.18
20	52.065	54.025	0.19
21	52.07	54.03	0.2
22	52.075	54.035	0.21
23	52.08	54.04	0.22
24	52.085	54.045	0.23
25	52.09	54.05	0.24
26	52.095	54.055	0.25
27	52.1	54.06	0.26
28	52.105	54.065	0.27
29	52.11	54.07	0.28
30	52.115	54.075	0.29
31	52.12	54.08	0.3
32	52.125	54.085	0.31
33	52.13	54.09	0.32
34	52.135	54.095	0.33
35	52.14	54.1	0.34
36	52.145	54.105	0.35
37	52.15	54.11	0.36
38	52.155	54.115	0.37
39	52.16	54.12	0.38
40	52.165	54.125	0.39
41	52.17	54.13	0.4
42	52.175	54.135	0.41
43	52.18	54.14	0.42
44	52.185	54.145	0.43
45	52.19	54.15	0.44
46	52.195	54.155	0.45
47	52.2	54.16	0.46
48	52.205	54.165	0.47
49	52.21	54.17	0.48
50	52.215	54.175	0.49
51	52.22	54.18	0.5
52	52.225	54.185	0.51
53	52.23	54.19	0.52
54	52.235	54.195	0.53
55	52.24	54.2	0.54
56	52.245	54.205	0.55
57	52.25	54.21	0.56
58	52.255	54.215	0.57
59	52.26	54.22	0.58
60	52.265	54.225	0.59
61	52.27	54.23	0.6
62	52.275	54.235	0.61
63	52.28	54.24	0.62
64	52.285	54.245	0.63
65	52.29	54.25	0.64
66	52.295	54.255	0.65
67	52.3	54.26	0.66
68	52.305	54.265	0.67
69	52.31	54.27	0.68
70	52.315	54.275	0.69
71	52.32	54.28	0.7
72	52.325	54.285	0.71
73	52.33	54.29	0.72
74	52.335	54.295	0.73
75	52.34	54.3	0.74
76	52.345	54.305	0.75
77	52.35	54.31	0.76
78	52.355	54.315	0.77
79	52.36	54.32	0.78
80	52.365	54.325	0.79
81	52.37	54.33	0.8
82	52.375	54.335	0.81
83	52.38	54.34	0.82
84	52.385	54.345	0.83
85	52.39	54.35	0.84
86	52.395	54.355	0.85
87	52.4	54.36	0.86
88	52.405	54.365	0.87
89	52.41	54.37	0.88
90	52.415	54.375	0.89
91	52.42	54.38	0.9
92	52.425	54.385	0.91
93	52.43	54.39	0.92
94	52.435	54.395	0.93
95	52.44	54.4	0.94
96	52.445	54.405	0.95
97	52.45	54.41	0.96
98	52.455	54.415	0.97
99	52.46	54.42	0.98
100	52.465	54.425	0.99
101	52.47	54.43	1
