# Supplementary material for: Research on cooperative advertising strategies for dual channel supply chain of fresh agricultural products considering carbon reduction efficiency under retailer leadership
Source: PLoS One. 2024 Jun 12;19(6):e0303525. doi: 10.1371/journal.pone.0303525 (PMC11168648; doi:10.1371/journal.pone.0303525)
Supplement: S1 File — (ZIP) [file pone.0303525.s001.zip › supporting information files/Fig_9_Data.xlsx]

## Sheet: Sheet1
Fig_9_Data
NO.
1	783.987	373.661	1157.65	0
2	783.681	373.75	1157.43	0.01
3	783.374	373.84	1157.21	0.02
4	783.067	373.929	1157	0.03
5	782.759	374.018	1156.78	0.04
6	782.451	374.107	1156.56	0.05
7	782.143	374.196	1156.34	0.06
8	781.835	374.285	1156.12	0.07
9	781.526	374.374	1155.9	0.08
10	781.217	374.464	1155.68	0.09
11	780.908	374.553	1155.46	0.1
12	780.599	374.642	1155.24	0.11
13	780.289	374.731	1155.02	0.12
14	779.979	374.82	1154.8	0.13
15	779.668	374.91	1154.58	0.14
16	779.358	374.999	1154.36	0.15
17	779.047	375.088	1154.13	0.16
18	778.735	375.177	1153.91	0.17
19	778.424	375.267	1153.69	0.18
20	778.112	375.356	1153.47	0.19
21	777.8	375.445	1153.24	0.2
22	777.488	375.534	1153.02	0.21
23	777.175	375.624	1152.8	0.22
24	776.862	375.713	1152.57	0.23
25	776.549	375.802	1152.35	0.24
26	776.235	375.891	1152.13	0.25
27	775.921	375.981	1151.9	0.26
28	775.607	376.07	1151.68	0.27
29	775.293	376.159	1151.45	0.28
30	774.978	376.249	1151.23	0.29
31	774.663	376.338	1151	0.3
32	774.348	376.427	1150.77	0.31
33	774.032	376.516	1150.55	0.32
34	773.716	376.606	1150.32	0.33
35	773.4	376.695	1150.1	0.34
36	773.084	376.784	1149.87	0.35
37	772.767	376.874	1149.64	0.36
38	772.45	376.963	1149.41	0.37
39	772.133	377.053	1149.19	0.38
40	771.815	377.142	1148.96	0.39
41	771.497	377.231	1148.73	0.4
42	771.179	377.321	1148.5	0.41
43	770.861	377.41	1148.27	0.42
44	770.542	377.499	1148.04	0.43
45	770.223	377.589	1147.81	0.44
46	769.904	377.678	1147.58	0.45
47	769.584	377.768	1147.35	0.46
48	769.264	377.857	1147.12	0.47
49	768.944	377.946	1146.89	0.48
50	768.624	378.036	1146.66	0.49
51	768.303	378.125	1146.43	0.5
52	767.982	378.215	1146.2	0.51
53	767.661	378.304	1145.96	0.52
54	767.339	378.394	1145.73	0.53
55	767.017	378.483	1145.5	0.54
56	766.695	378.573	1145.27	0.55
57	766.373	378.662	1145.03	0.56
58	766.05	378.752	1144.8	0.57
59	765.727	378.841	1144.57	0.58
60	765.404	378.931	1144.33	0.59
61	765.08	379.02	1144.1	0.6
62	764.756	379.11	1143.87	0.61
63	764.432	379.199	1143.63	0.62
64	764.107	379.289	1143.4	0.63
65	763.783	379.378	1143.16	0.64
66	763.458	379.468	1142.93	0.65
67	763.132	379.557	1142.69	0.66
68	762.807	379.647	1142.45	0.67
69	762.481	379.736	1142.22	0.68
70	762.155	379.826	1141.98	0.69
71	761.828	379.915	1141.74	0.7
72	761.501	380.005	1141.51	0.71
73	761.174	380.094	1141.27	0.72
74	760.847	380.184	1141.03	0.73
75	760.519	380.274	1140.79	0.74
76	760.191	380.363	1140.55	0.75
77	759.863	380.453	1140.32	0.76
78	759.535	380.542	1140.08	0.77
79	759.206	380.632	1139.84	0.78
80	758.877	380.722	1139.6	0.79
81	758.548	380.811	1139.36	0.8
82	758.218	380.901	1139.12	0.81
83	757.888	380.991	1138.88	0.82
84	757.558	381.08	1138.64	0.83
85	757.227	381.17	1138.4	0.84
86	756.896	381.259	1138.16	0.85
87	756.565	381.349	1137.91	0.86
88	756.234	381.439	1137.67	0.87
89	755.902	381.528	1137.43	0.88
90	755.57	381.618	1137.19	0.89
91	755.238	381.708	1136.95	0.9
92	754.906	381.798	1136.7	0.91
93	754.573	381.887	1136.46	0.92
94	754.24	381.977	1136.22	0.93
95	753.906	382.067	1135.97	0.94
96	753.573	382.156	1135.73	0.95
97	753.239	382.246	1135.48	0.96
98	752.904	382.336	1135.24	0.97
99	752.57	382.426	1135	0.98
100	752.235	382.515	1134.75	0.99
101	751.9	382.605	1134.51	1
